# Supplementary material for: Androgen Mediated Regulation of Endoplasmic Reticulum-Associated Degradation and its Effects on Prostate Cancer
Source: Sci Rep. 2017 Jan 16;7:40719. doi: 10.1038/srep40719 (PMC5238502; doi:10.1038/srep40719)
Supplement: Supplemental Table 1 [file srep40719-s2.xls]

## Sheet: MatInspector matches
ANDROGEN MEDIATED REGULATION OF ENDOPLASMIC RETICULUM-ASSOCIATED DEGRADATION AND ITS EFFECTS ON PROSTATE CANCER
Yalcin Erzurumlu1 and Petek Ballar1,§
Supplemental Table 1: Transcription factor binding site analysis of the ERAD gene promoter regions according to the MatInspector. Androgen receptor binding sites have been highlighted in yellow.
SYVN1
Accession no.	Gene symbol	GeneID	Matrix Family	Detailed Family Information	Matrix	Detailed Matrix Information	Tissue	Opt.	Start position	End position	Anchor position	Strand	Core sim.	Matrix sim.	Mat. sim. - opt.	Evidence #	Evidence	Sequence
GXP_3162985	SYVN1	84447	V$GREF	Glucocorticoid responsive and related elements	V$GRE.01	Glucocorticoid receptor, C2C2 zinc finger protein binds glucocorticoid dependent to GREs, IR3 sites	Breast Endocrine System Leydig Cells Ovary Prostate Testis Urogenital System	0.85	407	425	416	+	0.894	0.851	0.001	0		gagggtggggctGTCCtag
GXP_5115122	SYVN1	84447	V$GREF	Glucocorticoid responsive and related elements	V$ARE.01	Androgene receptor binding site, IR3 sites	Breast Endocrine System Leydig Cells Ovary Prostate Testis Urogenital System	0.8	24	42	33	-	0.75	0.824	0.024	0		gatggactggaTCTTctga
GXP_5115122	SYVN1	84447	V$GREF	Glucocorticoid responsive and related elements	V$ARE.03	Androgene receptor binding site, IR3 sites	Breast Endocrine System Leydig Cells Ovary Prostate Testis Urogenital System	0.87	804	822	813	+	0.853	0.892	0.022	1	correlates with ChipSeq peak of V$GREF (TF: NR3C1)	agcccacggtctGTACtga
GXP_5115122	SYVN1	84447	V$GREF	Glucocorticoid responsive and related elements	V$GRE.02	Glucocorticoid receptor, IR3 sites	Breast Endocrine System Leydig Cells Ovary Prostate Testis Urogenital System	0.82	804	822	813	-	0.911	0.846	0.026	1	correlates with ChipSeq peak of V$GREF (TF: NR3C1)	tcaGTACagaccgtgggct
GXP_6024594	SYVN1	84447	V$GREF	Glucocorticoid responsive and related elements	V$PRE.01	Progesterone receptor binding site, IR3 sites	Breast Endocrine System Leydig Cells Ovary Prostate Testis Urogenital System	0.84	325	343	334	-	1	0.88	0.04	0		tgggacggaagTGTTctgt
GXP_6024594	SYVN1	84447	V$GREF	Glucocorticoid responsive and related elements	V$GRE.02	Glucocorticoid receptor, IR3 sites	Breast Endocrine System Leydig Cells Ovary Prostate Testis Urogenital System	0.82	372	390	381	+	0.911	0.872	0.052	0		cggGTACacctggttgtcc
GXP_6024594	SYVN1	84447	V$GREF	Glucocorticoid responsive and related elements	V$ARE.02	Androgene receptor binding site, IR3 sites	Breast Endocrine System Leydig Cells Ovary Prostate Testis Urogenital System	0.89	385	403	394	+	0.959	0.892	0.002	0		ttgtccctccctGTCCtgg
AMFR
Accession no.	Gene symbol	GeneID	Matrix Family	Detailed Family Information	Matrix	Detailed Matrix Information	Tissue	Opt.	Start position	End position	Anchor position	Strand	Core sim.	Matrix sim.	Mat. sim. - opt.	Evidence #	Evidence	Sequence
GXP_160516	AMFR	267	V$GREF	Glucocorticoid responsive and related elements	V$PRE.01	Progesterone receptor binding site, IR3 sites	Breast Endocrine System Leydig Cells Ovary Prostate Testis Urogenital System	0.84	7	25	16	+	1	0.893	0.053	1	part of model match of GREF_AP1F_03	gagtcaggtccTGTTctta
GXP_160516	AMFR	267	V$GREF	Glucocorticoid responsive and related elements	V$PRE.01	Progesterone receptor binding site, IR3 sites	Breast Endocrine System Leydig Cells Ovary Prostate Testis Urogenital System	0.84	142	160	151	-	1	0.876	0.036	1	part of model match of HIFF_HIFF_GREF_01	ccagacacggcTGTTctgg
GXP_160517	AMFR	267	V$GREF	Glucocorticoid responsive and related elements	V$GRE.03	Glucocorticoid receptor, IR3 sites	Breast Endocrine System Leydig Cells Ovary Prostate Testis Urogenital System	0.88	183	201	192	+	1	0.898	0.018	0		tacaacctaacTGTTcttc
GXP_160517	AMFR	267	V$GREF	Glucocorticoid responsive and related elements	V$GRE.03	Glucocorticoid receptor, IR3 sites	Breast Endocrine System Leydig Cells Ovary Prostate Testis Urogenital System	0.88	200	218	209	+	1	0.903	0.023	0		tctgggcatttTGTTcatt
GXP_1482073	AMFR	267	V$GREF	Glucocorticoid responsive and related elements	V$GRE.02	Glucocorticoid receptor, IR3 sites	Breast Endocrine System Leydig Cells Ovary Prostate Testis Urogenital System	0.82	262	280	271	+	1	0.835	0.015	1	part of model match of GREF_AP1F_02	gccGAACattctgtgtgag
GXP_1482073	AMFR	267	V$GREF	Glucocorticoid responsive and related elements	V$GRE.03	Glucocorticoid receptor, IR3 sites	Breast Endocrine System Leydig Cells Ovary Prostate Testis Urogenital System	0.88	262	280	271	-	1	0.912	0.032	1	part of model match of GREF_AP1F_03, GREF_HNF1_01	ctcacacagaaTGTTcggc
GXP_1482073	AMFR	267	V$GREF	Glucocorticoid responsive and related elements	V$PRE.01	Progesterone receptor binding site, IR3 sites	Breast Endocrine System Leydig Cells Ovary Prostate Testis Urogenital System	0.84	278	296	287	+	1	0.893	0.053	1	part of model match of GREF_AP1F_03	gagtcaggtccTGTTctta
GXP_1482073	AMFR	267	V$GREF	Glucocorticoid responsive and related elements	V$PRE.01	Progesterone receptor binding site, IR3 sites	Breast Endocrine System Leydig Cells Ovary Prostate Testis Urogenital System	0.84	413	431	422	-	1	0.876	0.036	0		ccagacacggcTGTTctgg
GXP_3663534	AMFR	267	V$GREF	Glucocorticoid responsive and related elements	V$ARE.02	Androgene receptor binding site, IR3 sites	Breast Endocrine System Leydig Cells Ovary Prostate Testis Urogenital System	0.89	212	230	221	-	0.959	0.903	0.013	1	part of model match of GATA_GREF_01	gtctatcttcacGTCCtat
GXP_3663534	AMFR	267	V$GREF	Glucocorticoid responsive and related elements	V$GRE.03	Glucocorticoid receptor, IR3 sites	Breast Endocrine System Leydig Cells Ovary Prostate Testis Urogenital System	0.88	277	295	286	+	1	0.887	0.007	1	part of model match of GREF_OCT1_01	tgttcagtcagTGTTctct
GXP_3663536	AMFR	267	V$GREF	Glucocorticoid responsive and related elements	V$PRE.01	Progesterone receptor binding site, IR3 sites	Breast Endocrine System Leydig Cells Ovary Prostate Testis Urogenital System	0.84	566	584	575	+	1	0.873	0.033	1	correlates with ChipSeq peak of V$GREF (TF: NR3C1)	tgtgggacaggTGTTctgt
GXP_5121697	AMFR	267	V$GREF	Glucocorticoid responsive and related elements	V$GRE.03	Glucocorticoid receptor, IR3 sites	Breast Endocrine System Leydig Cells Ovary Prostate Testis Urogenital System	0.88	341	359	350	+	1	0.893	0.013	0		cctttacctgaTGTTcatg
GXP_5121697	AMFR	267	V$GREF	Glucocorticoid responsive and related elements	V$PRE.01	Progesterone receptor binding site, IR3 sites	Breast Endocrine System Leydig Cells Ovary Prostate Testis Urogenital System	0.84	530	548	539	-	1	0.896	0.056	0		ctgaaattatcTGTTctaa
GXP_6033169	AMFR	267	V$GREF	Glucocorticoid responsive and related elements	V$GRE.02	Glucocorticoid receptor, IR3 sites	Breast Endocrine System Leydig Cells Ovary Prostate Testis Urogenital System	0.82	497	515	506	+	1	0.833	0.013	0		gagGAACatcgcgtggggt
GXP_6033169	AMFR	267	V$GREF	Glucocorticoid responsive and related elements	V$GRE.03	Glucocorticoid receptor, IR3 sites	Breast Endocrine System Leydig Cells Ovary Prostate Testis Urogenital System	0.88	497	515	506	-	1	0.909	0.029	0		accccacgcgaTGTTcctc
p97/VCP
Accession no.	Gene symbol	GeneID	Matrix Family	Detailed Family Information	Matrix	Detailed Matrix Information	Tissue	Opt.	Start position	End position	Anchor position	Strand	Core sim.	Matrix sim.	Mat. sim. - opt.	Evidence #	Evidence	Sequence
GXP_3215236	VCP	7415	V$GREF	Glucocorticoid responsive and related elements	V$ARE.02	Androgene receptor binding site, IR3 sites	Breast Endocrine System Leydig Cells Ovary Prostate Testis Urogenital System	0.89	362	380	371	-	0.898	0.9	0.01	2	VCP interacts with V$GREF (TF: AR) VCP is cocited with V$GREF (TF: AR)	caatggctttcaGTGCtta
GXP_3215237	VCP	7415	V$GREF	Glucocorticoid responsive and related elements	V$GRE.02	Glucocorticoid receptor, IR3 sites	Breast Endocrine System Leydig Cells Ovary Prostate Testis Urogenital System	0.82	184	202	193	+	0.89	0.829	0.009	2	VCP interacts with V$GREF (TF: AR) VCP is cocited with V$GREF (TF: AR)	actGCACagtaagtcactt
GXP_3215238	VCP	7415	V$GREF	Glucocorticoid responsive and related elements	V$ARE.02	Androgene receptor binding site, IR3 sites	Breast Endocrine System Leydig Cells Ovary Prostate Testis Urogenital System	0.89	515	533	524	-	1	0.935	0.045	2	VCP interacts with V$GREF (TF: AR) VCP is cocited with V$GREF (TF: AR)	tgccagcttcatGTTCttg
GXP_5141224	VCP	7415	V$GREF	Glucocorticoid responsive and related elements	V$ARE.02	Androgene receptor binding site, IR3 sites	Breast Endocrine System Leydig Cells Ovary Prostate Testis Urogenital System	0.89	429	447	438	+	1	0.908	0.018	2	VCP interacts with V$GREF (TF: AR) VCP is cocited with V$GREF (TF: AR)	aattggctgtgtGTTCtgt
GXP_6057223	VCP	7415	V$GREF	Glucocorticoid responsive and related elements	V$ARE.02	Androgene receptor binding site, IR3 sites	Breast Endocrine System Leydig Cells Ovary Prostate Testis Urogenital System	0.89	50	68	59	+	0.959	0.923	0.033	2	VCP interacts with V$GREF (TF: AR) VCP is cocited with V$GREF (TF: AR)	ttggtgctccctGTCCtgc
GXP_6057224	VCP	7415	V$GREF	Glucocorticoid responsive and related elements	V$GRE.03	Glucocorticoid receptor, IR3 sites	Breast Endocrine System Leydig Cells Ovary Prostate Testis Urogenital System	0.88	32	50	41	+	1	0.902	0.022	2	VCP interacts with V$GREF (TF: AR) VCP is cocited with V$GREF (TF: AR)	cttcctcaaggTGTTctga
GXP_6057224	VCP	7415	V$GREF	Glucocorticoid responsive and related elements	V$GRE.03	Glucocorticoid receptor, IR3 sites	Breast Endocrine System Leydig Cells Ovary Prostate Testis Urogenital System	0.88	276	294	285	+	1	0.912	0.032	3	VCP interacts with V$GREF (TF: AR) VCP is cocited with V$GREF (TF: AR) part of model match of GATA_GREF_01	cacttccacccTGTTctcc
GXP_6057224	VCP	7415	V$GREF	Glucocorticoid responsive and related elements	V$ARE.03	Androgene receptor binding site, IR3 sites	Breast Endocrine System Leydig Cells Ovary Prostate Testis Urogenital System	0.87	365	383	374	+	0.869	0.897	0.027	3	VCP interacts with V$GREF (TF: AR) VCP is cocited with V$GREF (TF: AR) overlaps with constrained element	tttggacacccaGTGCttg
GXP_6057224	VCP	7415	V$GREF	Glucocorticoid responsive and related elements	V$ARE.03	Androgene receptor binding site, IR3 sites	Breast Endocrine System Leydig Cells Ovary Prostate Testis Urogenital System	0.87	365	383	374	-	0.875	0.873	0.003	3	VCP interacts with V$GREF (TF: AR) VCP is cocited with V$GREF (TF: AR) overlaps with constrained element	caagcactgggtGTCCaaa
SVIP
Accession no.	Gene symbol	GeneID	Matrix Family	Detailed Family Information	Matrix	Detailed Matrix Information	Tissue	Opt.	Start position	End position	Anchor position	Strand	Core sim.	Matrix sim.	Mat. sim. - opt.	Evidence #	Evidence	Sequence
GXP_169891	SVIP	258010	V$GREF	Glucocorticoid responsive and related elements	V$PRE.01	Progesterone receptor binding site, IR3 sites	Breast Endocrine System Leydig Cells Ovary Prostate Testis Urogenital System	0.84	544	562	553	-	1	0.885	0.045	0		aaagacaaaatTGTTcttg
GXP_1474684	SVIP	258010	V$GREF	Glucocorticoid responsive and related elements	V$GRE.03	Glucocorticoid receptor, IR3 sites	Breast Endocrine System Leydig Cells Ovary Prostate Testis Urogenital System	0.88	252	270	261	+	1	0.886	0.006	0		attctgccctcTGTTctgg
GXP_1474684	SVIP	258010	V$GREF	Glucocorticoid responsive and related elements	V$GRE.01	Glucocorticoid receptor, C2C2 zinc finger protein binds glucocorticoid dependent to GREs, IR3 sites	Breast Endocrine System Leydig Cells Ovary Prostate Testis Urogenital System	0.85	337	355	346	-	0.894	0.863	0.013	0		tgggactctggtGTCCtag
GXP_3161765	SVIP	258010	V$GREF	Glucocorticoid responsive and related elements	V$GRE.03	Glucocorticoid receptor, IR3 sites	Breast Endocrine System Leydig Cells Ovary Prostate Testis Urogenital System	0.88	473	491	482	+	1	0.886	0.006	0		attctgccctcTGTTctgg
GXP_3161765	SVIP	258010	V$GREF	Glucocorticoid responsive and related elements	V$GRE.01	Glucocorticoid receptor, C2C2 zinc finger protein binds glucocorticoid dependent to GREs, IR3 sites	Breast Endocrine System Leydig Cells Ovary Prostate Testis Urogenital System	0.85	558	576	567	-	0.894	0.863	0.013	0		tgggactctggtGTCCtag
GXP_6023952	SVIP	258010	V$GREF	Glucocorticoid responsive and related elements	V$ARE.02	Androgene receptor binding site, IR3 sites	Breast Endocrine System Leydig Cells Ovary Prostate Testis Urogenital System	0.89	101	119	110	+	0.878	0.932	0.042	0		gtttttctttgtGTACtgt
GXP_6023952	SVIP	258010	V$GREF	Glucocorticoid responsive and related elements	V$GRE.01	Glucocorticoid receptor, C2C2 zinc finger protein binds glucocorticoid dependent to GREs, IR3 sites	Breast Endocrine System Leydig Cells Ovary Prostate Testis Urogenital System	0.85	106	124	115	+	1	0.856	0.006	0		tctttgtgtactGTTCttg
GXP_6023952	SVIP	258010	V$GREF	Glucocorticoid responsive and related elements	V$GRE.02	Glucocorticoid receptor, IR3 sites	Breast Endocrine System Leydig Cells Ovary Prostate Testis Urogenital System	0.82	323	341	332	+	0.89	0.826	0.006	0		catGCACaacatgtcaaga
DERL1
Accession no.	Gene symbol	GeneID	Matrix Family	Detailed Family Information	Matrix	Detailed Matrix Information	Tissue	Opt.	Start position	End position	Anchor position	Strand	Core sim.	Matrix sim.	Mat. sim. - opt.	Evidence #	Evidence	Sequence
GXP_1505844	DERL1	79139	V$GREF	Glucocorticoid responsive and related elements	V$GRE.01	Glucocorticoid receptor, C2C2 zinc finger protein binds glucocorticoid dependent to GREs, IR3 sites	Breast Endocrine System Leydig Cells Ovary Prostate Testis Urogenital System	0.85	169	187	178	-	1	0.857	0.007	0		cagttggtatttGTTCttc
GXP_1505844	DERL1	79139	V$GREF	Glucocorticoid responsive and related elements	V$GRE.02	Glucocorticoid receptor, IR3 sites	Breast Endocrine System Leydig Cells Ovary Prostate Testis Urogenital System	0.82	175	193	184	-	0.89	0.821	0.001	0		tttGCACagttggtatttg
GXP_6056533	DERL1	79139	V$GREF	Glucocorticoid responsive and related elements	V$GRE.02	Glucocorticoid receptor, IR3 sites	Breast Endocrine System Leydig Cells Ovary Prostate Testis Urogenital System	0.82	533	551	542	+	0.911	0.879	0.059	0		gtgGTACaggtggttgtgt
NPL4A
Accession no.	Gene symbol	GeneID	Matrix Family	Detailed Family Information	Matrix	Detailed Matrix Information	Tissue	Opt.	Start position	End position	Anchor position	Strand	Core sim.	Matrix sim.	Mat. sim. - opt.	Evidence #	Evidence	Sequence
GXP_55877	NPLOC4	55666	V$GREF	Glucocorticoid responsive and related elements	V$ARE.02	Androgene receptor binding site, IR3 sites	Breast Endocrine System Leydig Cells Ovary Prostate Testis Urogenital System	0.89	93	111	102	-	0.898	0.914	0.024	0		ccaacactgcatGTGCtgg
GXP_55877	NPLOC4	55666	V$GREF	Glucocorticoid responsive and related elements	V$GRE.02	Glucocorticoid receptor, IR3 sites	Breast Endocrine System Leydig Cells Ovary Prostate Testis Urogenital System	0.82	93	111	102	+	0.89	0.87	0.05	0		ccaGCACatgcagtgttgg
GXP_55877	NPLOC4	55666	V$GREF	Glucocorticoid responsive and related elements	V$ARE.02	Androgene receptor binding site, IR3 sites	Breast Endocrine System Leydig Cells Ovary Prostate Testis Urogenital System	0.89	639	657	648	-	0.959	0.914	0.024	0		gtaaatcttcccGTCCtgt
GXP_55879	NPLOC4	55666	V$GREF	Glucocorticoid responsive and related elements	V$ARE.02	Androgene receptor binding site, IR3 sites	Breast Endocrine System Leydig Cells Ovary Prostate Testis Urogenital System	0.89	534	552	543	+	1	0.898	0.008	0		ccacctcttgctGTTCctg
GXP_55880	NPLOC4	55666	V$GREF	Glucocorticoid responsive and related elements	V$GRE.03	Glucocorticoid receptor, IR3 sites	Breast Endocrine System Leydig Cells Ovary Prostate Testis Urogenital System	0.88	423	441	432	+	1	0.891	0.011	0		cattaaatttcTGTTcttt
GXP_1484482	NPLOC4	55666	V$GREF	Glucocorticoid responsive and related elements	V$PRE.01	Progesterone receptor binding site, IR3 sites	Breast Endocrine System Leydig Cells Ovary Prostate Testis Urogenital System	0.84	51	69	60	+	1	0.881	0.041	0		taaaaaattccTGTTctaa
GXP_1484482	NPLOC4	55666	V$GREF	Glucocorticoid responsive and related elements	V$PRE.01	Progesterone receptor binding site, IR3 sites	Breast Endocrine System Leydig Cells Ovary Prostate Testis Urogenital System	0.84	472	490	481	+	1	0.856	0.016	1	correlates with ChipSeq peak of V$GREF (TF: NR3C1)	aagcctatagcTGTTcttg
GXP_3666626	NPLOC4	55666	V$GREF	Glucocorticoid responsive and related elements	V$ARE.02	Androgene receptor binding site, IR3 sites	Breast Endocrine System Leydig Cells Ovary Prostate Testis Urogenital System	0.89	244	262	253	+	0.959	0.893	0.003	0		cgtgcacctgtaGTCCtag
GXP_6036232	NPLOC4	55666	V$GREF	Glucocorticoid responsive and related elements	V$ARE.02	Androgene receptor binding site, IR3 sites	Breast Endocrine System Leydig Cells Ovary Prostate Testis Urogenital System	0.89	24	42	33	+	1	0.898	0.008	0		ccacctcttgctGTTCctg
GXP_6036232	NPLOC4	55666	V$GREF	Glucocorticoid responsive and related elements	V$GRE.02	Glucocorticoid receptor, IR3 sites	Breast Endocrine System Leydig Cells Ovary Prostate Testis Urogenital System	0.82	189	207	198	-	0.874	0.843	0.023	0		gggGGACaacctgtgaccc
GXP_6036232	NPLOC4	55666	V$GREF	Glucocorticoid responsive and related elements	V$PRE.01	Progesterone receptor binding site, IR3 sites	Breast Endocrine System Leydig Cells Ovary Prostate Testis Urogenital System	0.84	401	419	410	+	1	0.881	0.041	0		taaaaaattccTGTTctaa
GXP_6036233	NPLOC4	55666	V$GREF	Glucocorticoid responsive and related elements	V$ARE.03	Androgene receptor binding site, IR3 sites	Breast Endocrine System Leydig Cells Ovary Prostate Testis Urogenital System	0.87	269	287	278	-	0.875	0.896	0.026	0		tggcaaccgtctGTCCtgc
GXP_6036233	NPLOC4	55666	V$GREF	Glucocorticoid responsive and related elements	V$GRE.02	Glucocorticoid receptor, IR3 sites	Breast Endocrine System Leydig Cells Ovary Prostate Testis Urogenital System	0.82	269	287	278	+	0.874	0.883	0.063	0		gcaGGACagacggttgcca
GXP_6036234	NPLOC4	55666	V$GREF	Glucocorticoid responsive and related elements	V$PRE.01	Progesterone receptor binding site, IR3 sites	Breast Endocrine System Leydig Cells Ovary Prostate Testis Urogenital System	0.84	147	165	156	-	1	0.854	0.014	0		tgaatgaactgTGTTcttt
GXP_6036235	NPLOC4	55666	V$GREF	Glucocorticoid responsive and related elements	V$PRE.01	Progesterone receptor binding site, IR3 sites	Breast Endocrine System Leydig Cells Ovary Prostate Testis Urogenital System	0.84	218	236	227	-	1	0.854	0.014	0		tgaatgaactgTGTTcttt
Os9
Accession no.	Gene symbol	GeneID	Matrix Family	Detailed Family Information	Matrix	Detailed Matrix Information	Tissue	Opt.	Start position	End position	Anchor position	Strand	Core sim.	Matrix sim.	Mat. sim. - opt.	Evidence #	Evidence	Sequence
GXP_3655018	OS9	10956	V$GREF	Glucocorticoid responsive and related elements	V$ARE.02	Androgene receptor binding site, IR3 sites	Breast Endocrine System Leydig Cells Ovary Prostate Testis Urogenital System	0.89	533	551	542	+	0.959	0.937	0.047	0		ttcatcctttctGTCCtgg
GXP_3655019	OS9	10956	V$GREF	Glucocorticoid responsive and related elements	V$ARE.02	Androgene receptor binding site, IR3 sites	Breast Endocrine System Leydig Cells Ovary Prostate Testis Urogenital System	0.89	262	280	271	+	0.959	0.937	0.047	0		ttcatcctttctGTCCtgg
GXP_3655020	OS9	10956	V$GREF	Glucocorticoid responsive and related elements	V$ARE.02	Androgene receptor binding site, IR3 sites	Breast Endocrine System Leydig Cells Ovary Prostate Testis Urogenital System	0.89	415	433	424	+	0.959	0.959	0.069	0		cctgatcttactGTCCtga
GXP_3655020	OS9	10956	V$GREF	Glucocorticoid responsive and related elements	V$GRE.02	Glucocorticoid receptor, IR3 sites	Breast Endocrine System Leydig Cells Ovary Prostate Testis Urogenital System	0.82	415	433	424	-	0.874	0.86	0.04	0		tcaGGACagtaagatcagg
GXP_3655020	OS9	10956	V$GREF	Glucocorticoid responsive and related elements	V$ARE.02	Androgene receptor binding site, IR3 sites	Breast Endocrine System Leydig Cells Ovary Prostate Testis Urogenital System	0.89	552	570	561	+	1	0.918	0.028	0		cagtctctccctGTTCtct
GXP_3655021	OS9	10956	V$GREF	Glucocorticoid responsive and related elements	V$ARE.02	Androgene receptor binding site, IR3 sites	Breast Endocrine System Leydig Cells Ovary Prostate Testis Urogenital System	0.89	451	469	460	+	0.959	0.92	0.03	0		caggatctgactGTCCtcg
GXP_3655021	OS9	10956	V$GREF	Glucocorticoid responsive and related elements	V$GRE.02	Glucocorticoid receptor, IR3 sites	Breast Endocrine System Leydig Cells Ovary Prostate Testis Urogenital System	0.82	451	469	460	-	0.874	0.858	0.038	0		cgaGGACagtcagatcctg
GXP_6027058	OS9	10956	V$GREF	Glucocorticoid responsive and related elements	V$PRE.01	Progesterone receptor binding site, IR3 sites	Breast Endocrine System Leydig Cells Ovary Prostate Testis Urogenital System	0.84	371	389	380	+	1	0.881	0.041	1	overlaps with constrained element	agggatttcgtTGTTctcc
GXP_6027058	OS9	10956	V$GREF	Glucocorticoid responsive and related elements	V$ARE.03	Androgene receptor binding site, IR3 sites	Breast Endocrine System Leydig Cells Ovary Prostate Testis Urogenital System	0.87	476	494	485	-	0.853	0.896	0.026	0		atagcgctgtttGTACtta
UFD1L
Accession no.	Gene symbol	GeneID	Matrix Family	Detailed Family Information	Matrix	Detailed Matrix Information	Tissue	Opt.	Start position	End position	Anchor position	Strand	Core sim.	Matrix sim.	Mat. sim. - opt.	Evidence #	Evidence	Sequence
GXP_297300	UFD1L	7353	V$GREF	Glucocorticoid responsive and related elements	V$ARE.03	Androgene receptor binding site, IR3 sites	Breast Endocrine System Leydig Cells Ovary Prostate Testis Urogenital System	0.87	360	378	369	-	0.875	0.89	0.02	1	correlates with ChipSeq peak of V$GREF (TF: NR3C1)	gtagggcccattGTCCtta
GXP_297300	UFD1L	7353	V$GREF	Glucocorticoid responsive and related elements	V$GRE.02	Glucocorticoid receptor, IR3 sites	Breast Endocrine System Leydig Cells Ovary Prostate Testis Urogenital System	0.82	360	378	369	+	0.874	0.82	0	1	correlates with ChipSeq peak of V$GREF (TF: NR3C1)	taaGGACaatgggccctac
GXP_297300	UFD1L	7353	V$GREF	Glucocorticoid responsive and related elements	V$GRE.02	Glucocorticoid receptor, IR3 sites	Breast Endocrine System Leydig Cells Ovary Prostate Testis Urogenital System	0.82	534	552	543	-	0.874	0.822	0.002	0		ccgGGACaaagcgtcggct
GXP_297301	UFD1L	7353	V$GREF	Glucocorticoid responsive and related elements	V$ARE.02	Androgene receptor binding site, IR3 sites	Breast Endocrine System Leydig Cells Ovary Prostate Testis Urogenital System	0.89	401	419	410	+	0.878	0.943	0.053	0		gttaaacatcatGTACtgt
GXP_297301	UFD1L	7353	V$GREF	Glucocorticoid responsive and related elements	V$GRE.02	Glucocorticoid receptor, IR3 sites	Breast Endocrine System Leydig Cells Ovary Prostate Testis Urogenital System	0.82	401	419	410	-	0.911	0.909	0.089	0		acaGTACatgatgtttaac
GXP_6044223	UFD1L	7353	V$GREF	Glucocorticoid responsive and related elements	V$ARE.03	Androgene receptor binding site, IR3 sites	Breast Endocrine System Leydig Cells Ovary Prostate Testis Urogenital System	0.87	398	416	407	-	0.875	0.94	0.07	0		tgaggacgatatGTCCttt
GXP_6044223	UFD1L	7353	V$GREF	Glucocorticoid responsive and related elements	V$GRE.02	Glucocorticoid receptor, IR3 sites	Breast Endocrine System Leydig Cells Ovary Prostate Testis Urogenital System	0.82	398	416	407	+	0.874	0.921	0.101	0		aaaGGACatatcgtcctca
GXP_6044223	UFD1L	7353	V$GREF	Glucocorticoid responsive and related elements	V$ARE.02	Androgene receptor binding site, IR3 sites	Breast Endocrine System Leydig Cells Ovary Prostate Testis Urogenital System	0.89	568	586	577	-	0.959	0.907	0.017	0		gatcctcctcctGTCCtgg
GXP_6044224	UFD1L	7353	V$GREF	Glucocorticoid responsive and related elements	V$ARE.03	Androgene receptor binding site, IR3 sites	Breast Endocrine System Leydig Cells Ovary Prostate Testis Urogenital System	0.87	383	401	392	+	1	0.997	0.127	1	part of model match of GREF_OCT1_01	tcagtacattgtGTTCtct
GXP_6044224	UFD1L	7353	V$GREF	Glucocorticoid responsive and related elements	V$ARE.03	Androgene receptor binding site, IR3 sites	Breast Endocrine System Leydig Cells Ovary Prostate Testis Urogenital System	0.87	383	401	392	-	0.853	0.96	0.09	0		agagaacacaatGTACtga
GXP_6044224	UFD1L	7353	V$GREF	Glucocorticoid responsive and related elements	V$ARE.03	Androgene receptor binding site, IR3 sites	Breast Endocrine System Leydig Cells Ovary Prostate Testis Urogenital System	0.87	626	644	635	+	0.869	0.876	0.006	0		agggaagagtatGTGCttg
GXP_6044224	UFD1L	7353	V$GREF	Glucocorticoid responsive and related elements	V$GRE.02	Glucocorticoid receptor, IR3 sites	Breast Endocrine System Leydig Cells Ovary Prostate Testis Urogenital System	0.82	626	644	635	-	0.89	0.828	0.008	0		caaGCACatactcttccct
UFD2A
Accession no.	Gene symbol	GeneID	Matrix Family	Detailed Family Information	Matrix	Detailed Matrix Information	Tissue	Opt.	Start position	End position	Anchor position	Strand	Core sim.	Matrix sim.	Mat. sim. - opt.	Evidence #	Evidence	Sequence
GXP_71283	UBE4B	10277	V$GREF	Glucocorticoid responsive and related elements	V$PRE.01	Progesterone receptor binding site, IR3 sites	Breast Endocrine System Leydig Cells Ovary Prostate Testis Urogenital System	0.84	219	237	228	+	1	0.871	0.031	1	overlaps with constrained element	tccttatgtatTGTTctcc
GXP_71283	UBE4B	10277	V$GREF	Glucocorticoid responsive and related elements	V$ARE.03	Androgene receptor binding site, IR3 sites	Breast Endocrine System Leydig Cells Ovary Prostate Testis Urogenital System	0.87	505	523	514	-	0.875	0.879	0.009	0		ctcactcactgtGTCCtcg
GXP_71304	UBE4B	10277	V$GREF	Glucocorticoid responsive and related elements	V$GRE.03	Glucocorticoid receptor, IR3 sites	Breast Endocrine System Leydig Cells Ovary Prostate Testis Urogenital System	0.88	146	164	155	+	1	0.91	0.03	0		actgccctggcTGTTcctg
GXP_71304	UBE4B	10277	V$GREF	Glucocorticoid responsive and related elements	V$GRE.01	Glucocorticoid receptor, C2C2 zinc finger protein binds glucocorticoid dependent to GREs, IR3 sites	Breast Endocrine System Leydig Cells Ovary Prostate Testis Urogenital System	0.85	341	359	350	-	0.894	0.853	0.003	0		gagatcctaaatGTCCtgc
GXP_71304	UBE4B	10277	V$GREF	Glucocorticoid responsive and related elements	V$ARE.02	Androgene receptor binding site, IR3 sites	Breast Endocrine System Leydig Cells Ovary Prostate Testis Urogenital System	0.89	432	450	441	+	0.959	0.892	0.002	0		acataacctgatGTCCccc
GXP_71304	UBE4B	10277	V$GREF	Glucocorticoid responsive and related elements	V$GRE.02	Glucocorticoid receptor, IR3 sites	Breast Endocrine System Leydig Cells Ovary Prostate Testis Urogenital System	0.82	432	450	441	-	0.874	0.877	0.057	0		gggGGACatcaggttatgt
GXP_3176936	UBE4B	10277	V$GREF	Glucocorticoid responsive and related elements	V$ARE.02	Androgene receptor binding site, IR3 sites	Breast Endocrine System Leydig Cells Ovary Prostate Testis Urogenital System	0.89	15	33	24	+	0.959	0.908	0.018	0		ttttggccttttGTCCtgt
GXP_3176936	UBE4B	10277	V$GREF	Glucocorticoid responsive and related elements	V$GRE.01	Glucocorticoid receptor, C2C2 zinc finger protein binds glucocorticoid dependent to GREs, IR3 sites	Breast Endocrine System Leydig Cells Ovary Prostate Testis Urogenital System	0.85	344	362	353	+	1	0.853	0.003	0		tgttttttctttGTTCtct
GXP_3176939	UBE4B	10277	V$GREF	Glucocorticoid responsive and related elements	V$GRE.01	Glucocorticoid receptor, C2C2 zinc finger protein binds glucocorticoid dependent to GREs, IR3 sites	Breast Endocrine System Leydig Cells Ovary Prostate Testis Urogenital System	0.85	238	256	247	+	0.894	0.87	0.02	0		taagttgatgttGTCCtaa
GXP_3176941	UBE4B	10277	V$GREF	Glucocorticoid responsive and related elements	V$GRE.02	Glucocorticoid receptor, IR3 sites	Breast Endocrine System Leydig Cells Ovary Prostate Testis Urogenital System	0.82	368	386	377	-	0.89	0.893	0.073	0		attGCACaggacgtcctct
GXP_5109241	UBE4B	10277	V$GREF	Glucocorticoid responsive and related elements	V$PRE.01	Progesterone receptor binding site, IR3 sites	Breast Endocrine System Leydig Cells Ovary Prostate Testis Urogenital System	0.84	1171	1189	1180	+	1	0.86	0.02	1	part of model match of GREF_OCT1_01	agtgcctctcgTGTTctta
GXP_5109241	UBE4B	10277	V$GREF	Glucocorticoid responsive and related elements	V$ARE.02	Androgene receptor binding site, IR3 sites	Breast Endocrine System Leydig Cells Ovary Prostate Testis Urogenital System	0.89	1289	1307	1298	-	1	0.948	0.058	0		agagatccttctGTTCtcg
GXP_5109241	UBE4B	10277	V$GREF	Glucocorticoid responsive and related elements	V$GRE.02	Glucocorticoid receptor, IR3 sites	Breast Endocrine System Leydig Cells Ovary Prostate Testis Urogenital System	0.82	1289	1307	1298	+	1	0.883	0.063	0		cgaGAACagaaggatctct
